# Supplementary material for: The Autophagy Nucleation Factor ATG9 Forms Nanoclusters with the HIV-1 Receptor DC-SIGN and Regulates Early Antiviral Autophagy in Human Dendritic Cells
Source: Int J Mol Sci. 2023 May 19;24(10):9008. doi: 10.3390/ijms24109008 (PMC10219569; doi:10.3390/ijms24109008)
Supplement: Supplementary file 1 [file ijms-24-09008-s001.zip]

Archive with 1 entries (1 files):
- ijms-2372553-supplementary.pdf
